# Supplementary material for: Clinical Phenotype Comparison in Polish Patient Cohorts with and Without Molecular Diagnosis of Dystonia
Source: J Clin Med. 2026 May 21;15(10):3975. doi: 10.3390/jcm15103975 (PMC13207540; doi:10.3390/jcm15103975)
Supplement: Supplementary file 1 [file jcm-15-03975-s001.zip › Supplementary Table S1.xlsx]

## Sheet: Sheet1
Patient	DYT1 TOR1A (PCR-RFLP BseRI/Sanger sequencing)	DYT5 GCH1 (Sanger sequencing)	DYT5 GCH1, TH (MLPAP099)	DYT5 TH (Sanger sequencing)	DYT5 SPR (Sanger sequencing)	DYT6 THAP1 (Sanger sequencing)	DYT6 THAP1 (MLPA)	DYT8 PNKD (Sanger sequencing -> ex1)	DYT10 PRRT2 (Sanger sequencing)	DYT11 SGCE (Sanger sequencing)	DYT11 SGCE (MLPA P099)	DYT12 ATP1A3 (Sanger sequencing)	DYT12 ATP1A3 (MLPA P059)	DYT18 SCL2A1 (Sanger sequencing)	DYT18 SCL2A1 (MLPA P138)	Dystonia TOR1A, THAP1, ATP1A3, PRKRA (MLPA P059)	Dystonic panel (47 genes)	Whole Exome sequencing
1	-/-					-/-
2	-/-
3	-/-									-/-	-/-			-/-	-/-	-/-
4	-/-
5									-/-
6	-/-									-/-						-/-
7	-/-					-/-
8	-/-									-/-						-/-
9	-/-
10	-/-					-/-
11	-/-
12	-/-
13	-/-								-/-	-/-	-/-
14	-/-					-/-
15	-/- (Sanger sequencing)
16	-/-
17	-/-
18	-/-
19	-/-
20	-/-					-/-
21	-/-					-/-
22						-/-
23	-/-
24	-/-
25	-/-					-/-								-/-	-/-
26	-/-					-/-				-/-	-/-							NKX2-1
27	-/-					-/-				-/-	-/-			-/-	-/-	-/-
28	-/-
29	-/-									-/-	-/-					-/-
30	-/-									-/-	-/-
31	-/-
32										-/-	-/-					-/-
33	-/-
34	-/-					-/-
35	-/-									-/-	-/-
36	-/-									-/-	-/-						COL6A3 c.2342C>T p.Ala781Val
37	-/-					-/-										-/-
38						c.15C>G p.Cys5Trp
39	-/-	only for exon 2 GCH1, c.453+1G>A
40										c.1310C>T p.Pro437Leu	-/-
41	c.907_909delGAG, p.Glu303del
42	c.907_909delGAG, p.Glu303del					-/-
43	-/-
44	-/-					-/-
45	-/-	-/-	-/-	-/-	-/-	-/-								-/-	-/-
46	-/-																KMT2B c.2885G>A, p.Arg962His
47	-/- (Sanger sequencing)									-/-	-/-			-/-	-/-
48	-/-																-/-	PDHA1 c.784G>C p.Val262Leu; MFN2 c.2119C>T, p.Arg707Trp
49	-/-
50	-/-																GNAL c.385G>A, p.Glu129Lys
51	-/-									-/-	-/-
52	-/-					-/-										-/-
53										-/-	-/-					-/-
54	-/-					-/-
55	-/-					-/-
56	-/- (Sanger sequencing)
57	-/-
58	-/-									c.742T>C p.Cys248Arg
59	-/-									-/-	-/-
60	-/-
61	-/-
62	-/-					-/-			-/-
63	-/-
64	-/-
65	-/-
66	-/-
67	-/-
68	-/-
69	-/-
70								-/-	c.649dupC p.Arg217Profs*8
71	-/-
72	-/-
73	-/-
74	-/- (Sanger sequencing)
75	-/-
76	-/-
77	-/-
78	-/-
79	-/-
80	-/-
81	-/-
82	-/-
83	-/- (Sanger sequencing)
84	-/-
85	-/-
86	-/-					-/-
87	-/-
88	-/-
89	-/-
90	-/-
91	-/- (Sanger sequencing)
92	-/-
93	-/-
94	-/-
95	-/-
96	-/-					-/-		-/-
97	-/-					-/-
98	-/-
99						-/-								SLC2A1 c.652C>T(p.Arg218Cys) in exome 5
100	-/-
101	-/-
102	-/-
103	-/-
104	-/-
105	-/-
106	c.907_909delGAG, p.Glu303del
107												-/-	-/-
108	-/-					-/-
109	-/-
110	-/-													-/-	-/-
111	-/-																		0
112	-/-					-/-	-/-							-/-	-/-	-/-	GNAL NC_000018.10:g.[(?_11689564)_(11881135_?)del];[=] AFG3L2 NC_000018.10:g.[(?_12377082)_(12329565 _?)del];[=]
113	-/-
